# Supplementary material for: Gonadal transcriptomes associated with sex phenotypes provide potential male and female candidate genes of sex determination or early differentiation in Crassostrea gigas, a sequential hermaphrodite mollusc
Source: BMC Genomics. 2021 Aug 9;22:609. doi: 10.1186/s12864-021-07838-1 (PMC8353863; doi:10.1186/s12864-021-07838-1)
Supplement: Supplementary file 1 — Additional file 1 Eighty-four genes identified in the C. gigas transcriptome by RNA-Seq Differential gene Expression Analysis (DEA): Name, NCBI gene ID, fold change (male vs female), p-value, FDR p-value, BLAST e-value, description. The 57 genes specifically differentially expressed between sexes in stage 0 or 3 are highlighted in bold. [file 12864_2021_7838_MOESM1_ESM.xlsx]

## Sheet: Feuil1
Name	NCBI Gene ID	Fold change	P-value	FDR p-value	Blast e-value	Description
CGI_10000017	105336362	-33.127	0.00249326	0.00939053	2.22109E-106	Kynurenine formamidase
CGI_10000111	105332814	-13.9348	8.29561e-05	0.000470966	3.41379E-45	cytochrome P450 10-like isoform X1
CGI_10000794	117687633	-10.7015	0.00616464	0.0202751	0.0	hypothetical protein CGI_10000794
CGI_10001090	117684253	40.2182	5.60955e-07	5.0768e-06	3.09393E-78	Ephrin type-A receptor 2
CGI_10002141	109617327	18.5122	0.000885916	0.00384619	0.0	Complement C1q-like protein 3
CGI_10002595	105319423	31.5626	2.57542e-05	0.000165651		---NA---
CGI_10002771	117690982	32.7431	0.0147471	0.0418067	4.61614E-93	hypothetical protein CGI_10002771
CGI_10003082	105346809	-3.21795	0.013359	0.0385584	0.0	Uracil-DNA glycosylase
CGI_10003290	105346902	-909.359	0	0	1.89101E-99	Kelch-like protein diablo
CGI_10003550	105331105	-379.786	1.20792e-13	3.59498e-12	0.0	hypothetical protein CGI_10003550
CGI_10004155	105347123	16.2271	2.66764e-05	0.000170992	2.62061E-121	hypothetical protein CGI_10004155
CGI_10004317	105319667	12.702	1.99932e-07	1.97892e-06	0.0	hypothetical protein CGI_10004317
CGI_10005367	105336943	26.115	4.9598e-09	6.67298e-08	0.0	PREDICTED: uncharacterized protein LOC105336943
CGI_10006066	105319679	-7.33973	6.58334e-05	0.000384239	0.0	hypothetical protein CGI_10006066
CGI_10006159	105333922	-120.391	1.86046e-05	0.00012349	6.22093E-162	forkhead box protein E4-like
CGI_10006800	105320119	-33.4469	1.84008e-12	4.44293e-11	0.0	trophoblast glycoprotein-like
CGI_10007477	105334884	-122.241	0	0	8.67011E-53	hypothetical protein CGI_10007477
CGI_10007856	105325215	14.1347	2.26284e-07	2.21539e-06	0.0	putative beta-hexosaminidase
CGI_10008058	105320418	-17.5679	7.51798e-07	6.645e-06	2.43055E-51	histone H2A-like
CGI_10008094	105320443	-13.882	8.16799e-06	5.88118e-05	0.0	GATA zinc finger domain-containing protein 14-like
CGI_10009276	105343644	39.1085	1.66533e-15	6.85598e-14	1.81231E-74	PREDICTED: uncharacterized protein LOC105343644
CGI_10009567	105345554	-4.9022	0.00703019	0.022609	0.0	low-density lipoprotein receptor-related protein 2-like
CGI_10009738	105346235	-11.3387	0.0132771	0.0383815	5.4916E-107	von Willebrand factor C domain-containing protein 2-like
CGI_10010156	105343485	-150.968	0	0	0.0	glutamic acid-rich protein
CGI_10010209	105348662	9.13069	1.09307e-05	7.63456e-05	1.85862E-126	hypothetical protein CGI_10010209
CGI_10010210	105348667	25.3257	0.00224343	0.00858413	7.08201E-43	hypothetical protein CGI_10010210
CGI_10010524	105333585	-441.213	0	0	1.1025E-170	hypothetical protein CGI_10010524
CGI_10011118	105317662	138.534	5.14053e-08	5.72899e-07	8.74221E-99	chondroitin proteoglycan-2-like
CGI_10011342	105334007	8.49211	0.00686211	0.0221586	2.38836E-116	Complement C1q-like protein 4
CGI_10012057	105348842	-1153.07	0	0	2.76285E-57	hippocampus abundant transcript 1 protein-like
CGI_10012110	105330360	-9.96333	5.56359e-06	4.13837e-05	0.0	parathyroid hormone 2 receptor-like
CGI_10012308	105347596	9.27543	0.000596836	0.00271915	0.0	Eosinophil peroxidase
CGI_10013147	105332703	13.8577	1.02157e-05	7.19286e-05	2.47197E-127	OTU domain-containing protein DDB_G0284757-like
CGI_10013174	105322947	7.42256	0.00946649	0.029062	5.30265E-47	2-oxoglutarate and iron-dependent oxygenase domain-containing protein 1
CGI_10013256	105336949	49.8081	8.20368e-08	8.84081e-07	0.0	hypothetical protein CGI_10013256
CGI_10014592	105337091	-50.8023	1.13909e-12	2.87259e-11	0.0	prestin
CGI_10014625	105327359	-12534.9	0	0	0.0	fibrous sheath-interacting protein 2-like
CGI_10014722	105341144	-6.37886	0.0118274	0.0349106	0.0	acetylcholine receptor subunit beta-type lev-1-like
CGI_10014837	105346295	22.414	0.00033936	0.00164947	5.09803E-159	1-phosphatidylinositol-4,5-bisphosphate phosphodiesterase beta-4
CGI_10015188	105339793	-1428.88	0	0	3.70319E-102	protein PFC0760c
CGI_10015499	105343796	76.2664	3.71965e-11	7.2237e-10	4.48223E-168	hypothetical protein CGI_10015499
CGI_10015666	105330502	-6.72662	1.6782e-05	0.000112372	0.0	FAT4_MOUSERecName: Full=Protocadherin Fat 4; AltName: Full=FAT tumor suppressor homolog 4; AltName: Full=Fat-like cadherin protein FAT-J; Flags: Precursor
CGI_10015725	109618875	623.872	7.24146e-09	9.46466e-08	4.02466E-70	lysozyme 1-like
CGI_10016091	105335592	14.0255	0.000148914	0.000795336	1.02842E-88	hypothetical protein CGI_10016091
CGI_10016132	105336758	-345.447	0	0	0.0	protein singed-like
CGI_10016764	105318687	-10.4342	1.60866e-09	2.34175e-08	0.0	Fatty acid synthase
CGI_10016777	105318673	18.8472	1.29083e-08	1.61747e-07	0.0	PREDICTED: uncharacterized protein LOC105318673
CGI_10017434	105346817	-4.3515	0.017205	0.047465	3.33261E-115	PREDICTED: uncharacterized protein LOC105341936
CGI_10017735	105332758	64.3171	1.09134e-09	1.63707e-08	9.44663E-92	glycine-rich cell wall structural protein-like
CGI_10017957	105327945	-674.784	0	0	0.0	PREDICTED: uncharacterized protein LOC105327945
CGI_10018380	105337365	-8.18058	0.000128521	0.000697845	0.0	zinc finger protein 62 isoform X1
CGI_10018392	105324274	-9741.65	0	0	1.16031E-88	myb-like protein X
CGI_10018971	105348080	-7.15619	0.00284591	0.0105065	0.0	protein PML-like
CGI_10019043	105322750	-22.959	0.00138403	0.00568352	7.51327E-130	blastula protease 10-like
CGI_10019606	105321702	16.1454	0.00137718	0.00565808	5.58652E-121	Four-domain proteases inhibitor
CGI_10019677	105341555	175.788	4.11782e-13	1.12662e-11	3.6292E-152	mammalian ependymin-related protein 1 isoform X1
CGI_10019797	105338123	-841.418	0	0	0.0	Brain-specific angiogenesis inhibitor 2
CGI_10020453	105319801	-7.42803	0.00246578	0.00929986	0.0	PREDICTED: uncharacterized protein LOC105319801
CGI_10020939	105347180	-2963.95	0	0	0.0	stabilizer of axonemal microtubules 2-like
CGI_10021158	105343794	12.5949	3.79674e-12	8.68525e-11	0.0	PI-PLC X domain-containing protein 2
CGI_10021259	105347451	-2561.34	0	0	5.53206E-53	hypothetical protein CGI_10021259
CGI_10021396	105345004	-1153.74	0	0	3.48959E-47	protein PLANT CADMIUM RESISTANCE 3-like isoform X1
CGI_10021480	105320161	-2155.65	0	0	0.0	Arginine kinase
CGI_10021674	105332193	-43.2202	1.43419e-12	3.52815e-11	0.0	cytoplasmic actin
CGI_10021858	105335786	-22.1809	4.39148e-09	5.97923e-08	7.37064E-130	Uncharacterized protein C4orf45-like protein
CGI_10022324	105346182	43.5863	1.0409e-05	7.30923e-05	6.94403E-17	glycine-rich cell wall structural protein 1-like
CGI_10022326	105346197	35.7209	2.03147e-07	2.0077e-06	5.01613E-52	glycine-rich cell wall structural protein 1-like
CGI_10022857	105345878	6.85801	5.87548e-05	0.00034641	0.0	pantetheinase-like
CGI_10023199	105331854	61.9968	9.71499e-08	1.0291e-06	0.0	peroxidase-like protein
CGI_10023296	117682769	17.4096	9.05577e-05	0.000507874	1.70023E-49	hypothetical protein CGI_10023296
CGI_10023444	105322077	-4.24622	0.00795918	0.0251565	0.0	Serine/threonine-protein kinase Nek1
CGI_10024233	105338229	20.1292	1.06801e-05	7.4775e-05		---NA---
CGI_10025113	105329753	-127.965	4.34154e-07	4.01981e-06	0.0	Protein regulator of cytokinesis 1
CGI_10025872	105320575	-14.5812	0.000753696	0.0033405	0.0	MAM and LDL-receptor class A domain-containing protein 1-like
CGI_10025875	105320574	-33.7031	7.22214e-05	0.000417879	0.0	MAM and LDL-receptor class A domain-containing protein 1-like
CGI_10026009	105345697	-104.35	0	0	0.0	hypothetical protein CGI_10026009
CGI_10026227	105320008	11.9802	7.91171e-05	0.000451818	0.0	Putative tyrosinase-like protein tyr-3
CGI_10026350	117692407	45.1585	1.35464e-08	1.69013e-07	1.1696E-107	venom protein 164-like
CGI_10027220	105338642	15.7353	5.35894e-06	3.99867e-05		---NA---
CGI_10027551	105322752	-32.5134	0.00471231	0.0161109	0.0	28S ribosomal protein S29, mitochondrial
CGI_10028128	105323129	18.4816	9.84319e-05	0.000548382	0.0	cell death abnormality protein 1 isoform X1
CGI_10028666	105328501	1438.1	5.55112e-16	2.46831e-14	0.0	PREDICTED: paramyosin
CGI_10028682	105320783	-428.45	0	0	9.93348E-132	neural proliferation differentiation and control protein 1 isoform X1
CGI_10028757	105323477	23.4414	1.59761e-13	4.66434e-12	3.32525E-75	PREDICTED: uncharacterized protein LOC105323477
